# Supplementary material for: Association of the Frailty-to-Estimated Cardiorespiratory Fitness Ratio with Prevalent Stroke in Middle-Aged and Older Adults: A Cross-Sectional NHANES Study
Source: Bioengineering (Basel). 2026 Jun 26;13(7):750. doi: 10.3390/bioengineering13070750 (PMC13404228; doi:10.3390/bioengineering13070750)
Supplement: Supplementary file 1 [file bioengineering-13-00750-s001.zip]

Archive with 1 entries (1 files):
- bioengineering-4231734-supplementary.pdf
